# Supplementary material for: RAPIDprep: A Simple, Fast Protocol for RNA Metagenomic Sequencing of Clinical Samples
Source: Viruses. 2023 Apr 19;15(4):1006. doi: 10.3390/v15041006 (PMC10146689; doi:10.3390/v15041006)
Supplement: Supplementary file 1 [file viruses-15-01006-s001.zip]

Archive with 1 entries (1 files):
- viruses-2143229-supplementary.pdf
